# Supplementary material for: Rapid Detection of SARS-CoV-2 RNA Using Reverse Transcription Recombinase Polymerase Amplification (RT-RPA) with Lateral Flow for N-Protein Gene and Variant-Specific Deletion–Insertion Mutation in S-Protein Gene
Source: Viruses. 2023 May 26;15(6):1254. doi: 10.3390/v15061254 (PMC10302577; doi:10.3390/v15061254)
Supplement: Supplementary file 1 [file viruses-15-01254-s001.zip]

Archive with 1 entries (1 files):
- viruses-2373212-supplementary.pdf
